# Supplementary material for: Camera-Derived Photoplethysmography (rPPG) and Speckle Plethysmography (rSPG): Comparing Reflective and Transmissive Mode at Various Integration Times Using LEDs and Lasers
Source: Sensors (Basel). 2022 Aug 13;22(16):6059. doi: 10.3390/s22166059 (PMC9412985; doi:10.3390/s22166059)
Supplement: Supplementary file 1 [file sensors-22-06059-s001.zip]

Archive with 1 entries (1 files):
- sensors-1822064-supplementary.pdf
